# Supplementary material for: Quality Assessment of Surgical Disc Samples Discriminates Human Annulus Fibrosus and Nucleus Pulposus on Tissue and Molecular Level
Source: Int J Mol Sci. 2018 Jun 13;19(6):1761. doi: 10.3390/ijms19061761 (PMC6032144; doi:10.3390/ijms19061761)
Supplement: Supplementary file 1 [file ijms-19-01761-s001.zip]

Archive with 3 entries (3 files):
- supplement_S1_IJMS_2018-05.pdf
- supplement_S2_IJMS_2018-05.pdf
- supplement_S3_IJMS_2018-05.pdf
